# Supplementary material for: New Insight into the Reactivity of S,S-Bis-ylide
Source: Molecules. 2023 Apr 7;28(8):3295. doi: 10.3390/molecules28083295 (PMC10142965; doi:10.3390/molecules28083295)
Supplement: Supplementary file 1 [file molecules-28-03295-s001.zip]

Archive with 1 entries (1 files):
- molecules-2342373-supplementary.pdf
